# Supplementary material for: Pharmacologic Ascorbic Acid as Early Therapy for Hospitalized Patients with COVID-19: A Randomized Clinical Trial
Source: Life (Basel). 2022 Mar 19;12(3):453. doi: 10.3390/life12030453 (PMC8954118; doi:10.3390/life12030453)
Supplement: Supplementary file 1 [file life-12-00453-s001.zip]

Archive with 1 entries (1 files):
- life-1596788-supplementary.pdf
